# Supplementary material for: Nuclear Magnetic Resonance Treatment Induces ßNGF Release from Schwann Cells and Enhances the Neurite Growth of Dorsal Root Ganglion Neurons In Vitro
Source: Cells. 2024 Sep 13;13(18):1544. doi: 10.3390/cells13181544 (PMC11430304; doi:10.3390/cells13181544)
Supplement: Supplementary file 1 [file cells-13-01544-s001.zip]

Archive with 1 entries (1 files):
- 2024 07 18 Cells NMRT paper_suppl Appendix A in template submitted.pdf
